# Supplementary material for: Increased Serum Levels of Activated Caspases in Murine and Human Biliary Atresia
Source: J Clin Med. 2021 Jun 19;10(12):2718. doi: 10.3390/jcm10122718 (PMC8234421; doi:10.3390/jcm10122718)
Supplement: Supplementary file 1 [file jcm-10-02718-s001.zip]

Archive with 1 entries (1 files):
- jcm-1206740-supplementary.pdf
